# Supplementary material for: Multicopy targets for Plasmodium vivax and Plasmodium falciparum detection by colorimetric LAMP
Source: Malar J. 2021 May 19;20:225. doi: 10.1186/s12936-021-03753-8 (PMC8135177; doi:10.1186/s12936-021-03753-8)
Supplement: Supplementary file 1 — Additional file 1. Malaria Diagnosis data. [file 12936_2021_3753_MOESM1_ESM.xlsx]

## Sheet: DATA
Additional File
Malaria Diagnosis data
Microscopic group
N° TOTAL	SAMPLE CODE	Community	Microscopy	Microscopy Asexual Parasite/uL	Microscopy gametocyte/uL	PCR	Quantification by PCR (parasites/uL)	Pvr47LAMP- MCS	PvCOX1 LAMP MSC	PfEMP1 LAMP MSC	Pfr364 LAMP MSC	Pvr47LAMP- BS	PvCOX1 LAMP BS	PfEMP1 LAMP BS	Pfr364 LAMP BS
1	9020791	Libertad	Plasmodium vivax	31		Plasmodium vivax	43.0648	+	+	-	-	-	-	-	-
2	9061651	Puerto Alegre	Plasmodium vivax	32		Plasmodium vivax	9.24607	-	+	-	-	-	-	-	-
3	9022011	Libertad	Plasmodium vivax	36	36	Plasmodium vivax	38.9946	-	+	-	-	-	+	-	-
4	5012182	Quistococha	Plasmodium vivax	324		Plasmodium vivax	251.842	+	+	-	-	-	-	-	-
5	9071941	Urcomiraño	Plasmodium vivax	486	144	Plasmodium vivax	230.097	+	+	-	-	+	+	-	-
6	9010121	Gamitanacocha	Plasmodium vivax	514		Plasmodium vivax	201.5	-	+	-	-	-	-	-	-
7	5032192	Rumococha	Plasmodium vivax	921	416	Plasmodium vivax	22497.9	+	+	-	-	+	+	-	-
8	5022312	Santo Tomas	Plasmodium vivax	996		Plasmodium vivax	1667.92	+	+	-	-	+	+	-	-
9	9071461	Urcomiraño	Plasmodium falciparum	1170		Plasmodium falciparum	1438.45	-	-	+	+	-	-	+	+
10	5032422	Rumococha	Plasmodium vivax	1283		Plasmodium vivax	261.04	-	+	-	-	-	+	-	-
11	9071451	Urcomiraño	Plasmodium falciparum	1440	440	Plasmodium falciparum	7069.91	-	-	+	+	-	-	+	+
12	5032392	Rumococha	Plasmodium vivax	1554	12	Plasmodium vivax	16692.2	+	+	-	-	+	+	-	-
13	5030752	Rumococha	Plasmodium vivax	2009		Plasmodium vivax	11370.8	+	+	-	-	-	+	-	-
14	9061131	Puerto Alegre	Plasmodium falciparum	2280		Plasmodium falciparum	7753.21	-	-	+	+	-	-	+	+
15	5032502	Rumococha	Plasmodium vivax	2287	12	Plasmodium vivax	3359.78	-	+	-	-	-	+	-	-
16	5030882	Rumococha	Plasmodium vivax	2839		Plasmodium vivax	15192.2	+	+	-	-	+	+	-	-
17	5032602	Rumococha	Plasmodium vivax	3495	582	Plasmodium vivax	13643.5	+	+	-	-	+	+	-	-
18	5032802	Rumococha	Plasmodium vivax	3815		Plasmodium vivax	3686.92	+	+	-	-	-	+	-	-
19	5031192	Rumococha	Plasmodium vivax	4306		Plasmodium vivax	16270.5	+	+	-	-	+	+	-	-
20	5031212	Rumococha	Plasmodium vivax	4603		Plasmodium vivax	17263	+	+	-	-	+	+	-	-
21	5032852	Rumococha	Plasmodium vivax	4975	296	Plasmodium vivax	22339.5	-	+	-	-	-	+	-	-
22	9020651	Libertad	Plasmodium vivax	5520	800	Plasmodium vivax	8411.8	+	+	-	-	+	+	-	-
23	5032872	Rumococha	Plasmodium vivax	5855	288	Plasmodium vivax	68262.2	+	+	-	-	+	+	-	-
24	5032572	Rumococha	Plasmodium falciparum	6147		Plasmodium falciparum	5667.73	-	-	+	+	-	-	+	+
25	5030512	Rumococha	Plasmodium falciparum	6388		Plasmodium falciparum	14339.9	-	-	+	+	-	-	+	+
26	5032902	Rumococha	Plasmodium falciparum	6877		Plasmodium falciparum	62979.9	-	-	+	+	-	-	+	+
27	5011182	Quistococha	Plasmodium vivax	7463		Plasmodium vivax	9017.31	+	+	-	-	+	+	-	-
28	9050451	Lago Yuracyacu	Plasmodium falciparum	8120		Plasmodium falciparum	13448.1	-	-	+	+	-	-	+	+
Submicroscopic group
N° TOTAL	SAMPLE CODE	Community	Microscopy	Microscopy Asexual Parasite/uL	Microscopy gametocyte/uL	PCR	Quantification by PCR (parasites/uL)	Pvr47LAMP- MCS	PvCOX1 LAMP MSC	PfEMP1 LAMP MSC	Pfr364 LAMP MSC	Pvr47LAMP- BS	PvCOX1 LAMP BS	PfEMP1 LAMP BS	Pfr364 LAMP BS
1	9020251	Libertad	Negative			Plasmodium vivax	1.31996	-	+	-	-	-	-	-	-
2	9011911	Gamitanacocha	Negative			Plasmodium vivax	1.37605	-	+	-	-	-	-	-	-
3	9021471	Libertad	Negative			Plasmodium falciparum	1.39948	-	-	+	-	-	-	-	-
4	5021652	Santo Tomas	Negative			Plasmodium vivax	1.44625	-	+	-	-	-	-	-	-
5	9021561	Libertad	Negative			Plasmodium vivax	1.44924	-	-	-	-	-	-	-	-
6	5032182	Rumococha	Negative			Plasmodium vivax	1.52637	-	+	-	-	-	-	-	-
7	5030821	Rumococha	Negative			Plasmodium vivax	1.6006	-	-	-	-	-	-	-	-
8	9020661	Libertad	Negative			Plasmodium vivax	1.60489	-	+	-	-	-	-	-	-
9	5020332	Santo Tomas	Negative			Plasmodium vivax	1.63733	-	-	-	-	-	-	-	-
10	9070751	Urcomiraño	Negative			Plasmodium vivax	1.69592	-	-	-	-	-	-	-	-
11	9021231	Libertad	Negative			Plasmodium vivax	1.73179	-	+	-	-	-	-	-	-
12	9010231	Gamitanacocha	Negative			Plasmodium vivax	1.75153	-	+	-	-	-	-	-	-
13	9020031	Libertad	Negative			Plasmodium vivax	1.75271	-	+	-	-	-	-	-	-
14	9010211	Gamitanacocha	Negative			Plasmodium falciparum	1.88476	-	-	+	-	-	-	-	-
15	9020681	Libertad	Negative			Plasmodium vivax	1.93419	+	+	-	-	-	-	-	-
16	9021921	Libertad	Negative			Plasmodium vivax	1.99874	+	+	-	-	+	+	-	-
17	9020691	Libertad	Negative			Plasmodium vivax	2.13406	-	+	-	-	-	-	-	-
18	9021251	Libertad	Negative			Plasmodium vivax	2.16825	-	+	-	-	-	-	-	-
19	9020381	Libertad	Negative			Plasmodium vivax	2.17958	-	-	-	-	-	-	-	-
20	9040831	Salvador	Negative			Plasmodium vivax	2.35014	+	-	-	-	-	-	-	-
21	9020781	Libertad	Negative			Plasmodium vivax	2.37751	+	+	-	-	-	-	-	-
22	9020211	Libertad	Negative			Plasmodium vivax	2.46818	-	+	-	-	-	-	-	-
23	5030842	Rumococha	Negative			Plasmodium vivax	2.60381	+	+	-	-	-	-	-	-
24	9071851	Urcomiraño	Negative			Plasmodium vivax	2.70925	+	+	-	-	-	-	-	-
25	9021801	Libertad	Negative			Plasmodium vivax	2.82902	-	-	-	-	-	-	-	-
26	9020561	Libertad	Negative			Plasmodium vivax	2.85279	-	+	-	-	-	-	-	-
27	9010111	Gamitanacocha	Negative			Plasmodium vivax	2.91418	-	-	-	-	-	-	-	-
28	9010081	Gamitanacocha	Negative			Plasmodium falciparum	3.03264	-	-	-	-	-	-	-	-
29	9070211	Urcomiraño	Negative			Plasmodium vivax	3.04787	-	-	-	-	-	-	-	-
30	5020762	Santo Tomas	Negative			Plasmodium vivax	3.1565	-	-	-	-	-	-	-	-
31	9071971	Urcomiraño	Negative			Plasmodium falciparum	3.49874	-	-	+	-	-	-	-	-
32	9062061	Puerto Alegre	Negative			Plasmodium vivax	3.87918	-	+	-	-	-	-	-	-
33	9030041	1 de Enero	Negative			Plasmodium vivax	3.96162	-	+	-	-	-	-	-	-
34	9022031	Libertad	Negative			Plasmodium vivax	3.97394	-	+	+	-	-	-	-	-
35	9020401	Libertad	Negative			Plasmodium falciparum	4.07991	-	-	-	+	-	-	-	-
36	9020341	Libertad	Negative			Plasmodium falciparum	4.08419	-	-	+	-	-	-	-	-
37	9061251	Puerto Alegre	Negative			Plasmodium vivax	4.09405	-	+	-	-	-	-	-	-
38	9010041	Gamitanacocha	Negative			Plasmodium vivax	4.4495	+	+	-	-	-	-	-	-
39	9011841	Gamitanacocha	Negative			Plasmodium vivax	4.49894	-	+	-	-	-	-	-	-
40	9071031	Urcomiraño	Negative			Plasmodium falciparum	4.5775	-	-	-	-	-	-	-	-
41	5030212	Rumococha	Negative			Plasmodium falciparum	4.85735	-	-	+	+	-	-	-	-
42	9020311	Libertad	Negative			Plasmodium falciparum	5.36828	-	-	-	-	-	-	-	+
43	9021781	Libertad	Negative			Plasmodium vivax	5.62908	-	+	-	-	-	-	-	-
44	5020712	Santo Tomas	Negative			Plasmodium vivax	5.65397	+	+	-	-	+	+	-	-
45	9021961	Libertad	Negative			Plasmodium vivax	5.81857	-	+	-	-	-	-	-	-
46	9020451	Libertad	Negative			Plasmodium vivax	6.84459	-	-	-	-	-	-	-	-
47	9021211	Libertad	Negative			Plasmodium vivax	7.45001	-	+	-	-	-	-	-	-
48	9030201	1 de Enero	Negative			Plasmodium vivax	7.7271	-	+	-	-	-	-	-	-
49	9061661	Puerto Alegre	Negative			Plasmodium vivax	8.25957	-	+	-	-	-	-	-	-
50	5020272	Santo Tomas	Negative			Plasmodium vivax	8.52372	-	+	-	-	-	-	-	-
51	9011751	Gamitanacocha	Negative			Plasmodium falciparum	8.56526	-	-	+	+	-	-	+	+
52	9071291	Urcomiraño	Negative			Plasmodium vivax	8.98545	-	+	-	-	-	-	-	-
53	5032932	Rumococha	Negative			Plasmodium falciparum	9.54542	-	-	-	-	-	-	-	-
54	9011851	Gamitanacocha	Negative			Plasmodium falciparum	10.2016	-	-	+	+	-	-	-	-
55	9020491	Libertad	Negative			Plasmodium vivax	10.4803	+	+	-	-	-	-	-	-
56	9071801	Urcomiraño	Negative			Plasmodium vivax	11.4215	-	+	-	-	-	+	-	-
57	5011702	Quistococha	Negative			Plasmodium vivax	12.1141	-	+	-	-	-	-	-	-
58	9060391	Puerto Alegre	Negative			Plasmodium vivax	12.3392	+	+	-	-	+	+	-	-
59	9020771	Libertad	Negative			Plasmodium vivax	12.4681	-	+	-	-	-	-	-	-
60	9021711	Libertad	Negative			Plasmodium vivax	13.0189	-	+	-	-	-	-	-	-
61	5030722	Rumococha	Negative			Plasmodium vivax	15.2703	-	+	-	-	-	+	-	-
62	9020361	Libertad	Negative			Plasmodium falciparum	15.9537	-	-	+	+	-	-	+	-
63	9020921	Libertad	Negative			Plasmodium vivax	16.0619	-	+	-	-	-	+	-	-
64	5020152	Santo Tomas	Negative			Plasmodium vivax	19.0532	+	+	-	-	+	+	-	-
65	5032592	Rumococha	Negative			Plasmodium falciparum	20.909	-	-	+	+	-	-	-	+
66	5030662	Rumococha	Negative			Plasmodium vivax	21.9016	+	+	-	-	+	-	-	-
67	5020442	Santo Tomas	Negative			Plasmodium vivax	23.1649	+	+	-	-	+	+	-	-
68	9071481	Urcomiraño	Negative			Plasmodium falciparum	23.5067	-	-	+	+	-	-	+	+
69	9030021	1 de Enero	Negative			Plasmodium vivax	24.3938	-	+	-	-	-	-	-	-
70	9070381	Urcomiraño	Negative			Plasmodium vivax	24.8069	-	+	-	-	-	-	-	-
71	9020671	Libertad	Negative			Plasmodium vivax	27.9604	+	+	-	-	-	+	-	-
72	5032532	Rumococha	Negative			Plasmodium falciparum	37.62	-	-	+	+	-	-	-	+
73	9010101	Gamitanacocha	Negative			Plasmodium vivax	40.0919	-	+	+	+	-	-	+	+
74	5030792	Rumococha	Negative			Plasmodium vivax	49.0737	+	+	-	-	+	+	-	-
75	9061631	Puerto Alegre	Negative			Plasmodium vivax	55.723	-	+	-	-	-	+	-	-
76	9021311	Libertad	Negative			Plasmodium vivax	56.1074	-	+	-	-	-	-	-	-
77	9021951	Libertad	Negative			Plasmodium vivax	57.4755	-	+	-	-	-	+	-	-
78	9020321	Libertad	Negative			Plasmodium vivax	57.5818	-	+	-	-	-	+	-	-
79	9061471	Puerto Alegre	Negative			Plasmodium vivax	58.2355	+	+	-	-	+	+	-	-
80	5032382	Rumococha	Negative			Plasmodium vivax	60.6462	+	+	-	-	+	+	-	-
81	9021971	Libertad	Negative			Plasmodium vivax	63.211	+	+	-	-	+	+	-	-
82	5011832	Quistococha	Negative			Plasmodium vivax	69.4918	-	+	-	-	-	-	-	-
83	9070851	Urcomiraño	Negative			Plasmodium falciparum	77.2818	-	-	+	-	-	-	-	-
84	5032362	Rumococha	Negative			Plasmodium vivax	105.969	+	+	-	-	+	+	-	-
85	5021702	Santo Tomas	Negative			Plasmodium vivax	118.3	+	+	-	-	-	-	-	-
86	9021201	Libertad	Negative			Plasmodium vivax	124.433	-	+	-	-	-	-	-	-
87	5020372	Santo Tomas	Negative			Plasmodium vivax	129.117	+	+	-	-	+	+	-	-
88	9020641	Libertad	Negative			Plasmodium vivax	130.142	+	+	-	-	+	+	-	-
89	5020462	Santo Tomas	Negative			Plasmodium vivax	210.587	-	+	-	-	-	+	-	-
90	9020011	Libertad	Negative			Plasmodium vivax	257.351	-	+	-	-	-	+	-	-
91	9020081	Libertad	Negative			Plasmodium vivax	299.86	+	+	-	-	+	+	-	-
92	5011072	Quistococha	Negative			Plasmodium vivax	354.766	+	+	-	-	+	+	-	-
93	5030592	Rumococha	Negative			Plasmodium vivax	363.767	+	+	-	-	+	+	-	-
94	9020711	Libertad	Negative			Plasmodium vivax	468.193	+	+	-	-	-	-	-	-
95	5032252	Rumococha	Negative			Plasmodium vivax	643.554	+	+	-	-	-	+	-	-
96	5032402	Rumococha	Negative			Plasmodium vivax	815.879	-	+	-	-	-	+	-	-
97	5020742	Santo Tomas	Negative			Plasmodium vivax	839.049	-	+	-	-	-	+	-	-
98	9061121	Puerto Alegre	Negative			Plasmodium vivax	1498.16	+	+	-	-	+	+	-	-
99	5030542	Rumococha	Negative			Plasmodium vivax	4573.67	+	+	-	-	+	+	-	-
100	5030732	Rumococha	Negative			Plasmodium vivax	6478.98	+	+	-	-	+	+	-	-
101	5032342	Rumococha	Negative			Plasmodium falciparum	17999.6	-	-	+	+	-	-	+	+
Negative group
N° TOTAL	SAMPLE CODE	Community	Microscopy	Microscopy Asexual Parasite/uL	Microscopy gametocyte/uL	PCR	Quantification by PCR (parasites/uL)	Pvr47LAMP- MCS	PvCOX1 LAMP MSC	PfEMP1 LAMP MSC	Pfr364 LAMP MSC	Pvr47LAMP- BS	PvCOX1 LAMP BS	PfEMP1 LAMP BS	Pfr364 LAMP BS
1	5011222	Quistococha	Negative			Negative		-	-	-	-	-	-	-	-
2	5011262	Quistococha	Negative			Negative		-	-	-	-	-	-	-	-
3	5012122	Quistococha	Negative			Negative		-	-	-	-	-	-	-	-
4	5012532	Quistococha	Negative			Negative		-	-	-	-	-	-	-	-
5	5012642	Quistococha	Negative			Negative		-	-	-	-	-	-	-	-
6	5020472	Santo Tomas	Negative			Negative		-	-	-	-	-	-	-	-
7	5020512	Santo Tomas	Negative			Negative		-	-	-	-	-	-	-	-
8	5021112	Santo Tomas	Negative			Negative		-	-	-	-	-	-	-	-
9	5021622	Santo Tomas	Negative			Negative		-	-	-	-	-	-	-	-
10	5022452	Santo Tomas	Negative			Negative		+	-	-	-	+	-	-	-
11	5030032	Rumococha	Negative			Negative		-	-	-	-	-	-	-	-
12	5030232	Rumococha	Negative			Negative		-	-	-	-	-	-	-	-
13	5030362	Rumococha	Negative			Negative		-	-	-	-	-	-	-	-
14	5030442	Rumococha	Negative			Negative		-	-	-	-	-	-	-	-
15	5030452	Rumococha	Negative			Negative		-	-	-	-	-	-	-	-
16	5030462	Rumococha	Negative			Negative		-	-	-	-	-	-	-	-
17	5030532	Rumococha	Negative			Negative		-	-	-	-	-	-	-	-
18	5030552	Rumococha	Negative			Negative		-	-	-	-	-	-	-	-
19	5030572	Rumococha	Negative			Negative		-	-	-	-	-	-	-	-
20	5030582	Rumococha	Negative			Negative		-	-	-	-	-	-	-	-
21	5030632	Rumococha	Negative			Negative		-	-	-	-	-	-	-	-
22	5030642	Rumococha	Negative			Negative		-	-	-	-	-	-	-	-
23	5030652	Rumococha	Negative			Negative		-	-	-	-	-	-	-	-
24	5030682	Rumococha	Negative			Negative		-	-	-	-	-	-	-	-
25	5030692	Rumococha	Negative			Negative		-	-	+	-	-	-	-	-
26	5030712	Rumococha	Negative			Negative		-	-	-	-	-	-	-	-
27	5030742	Rumococha	Negative			Negative		-	-	-	-	-	-	-	-
28	5030762	Rumococha	Negative			Negative		-	-	-	-	-	-	-	-
29	5030772	Rumococha	Negative			Negative		-	-	-	-	-	-	-	-
30	5030782	Rumococha	Negative			Negative		-	-	-	-	-	-	-	-
31	5030811	Rumococha	Negative			Negative		-	-	-	-	-	-	-	-
32	5030832	Rumococha	Negative			Negative		-	-	-	-	-	-	-	-
33	5030852	Rumococha	Negative			Negative		-	-	-	-	-	-	-	-
34	5030892	Rumococha	Negative			Negative		-	-	-	-	-	-	-	-
35	5030902	Rumococha	Negative			Negative		-	-	-	-	-	-	-	-
36	5030912	Rumococha	Negative			Negative		-	-	-	-	-	-	-	-
37	5030922	Rumococha	Negative			Negative		-	-	-	-	-	-	-	-
38	5030932	Rumococha	Negative			Negative		-	-	-	-	-	-	-	-
39	5030972	Rumococha	Negative			Negative		-	-	-	-	-	-	-	-
40	5031002	Rumococha	Negative			Negative		-	-	-	-	-	-	-	-
41	5031022	Rumococha	Negative			Negative		-	+	-	-	-	-	-	-
42	5031052	Rumococha	Negative			Negative		-	-	-	-	-	-	-	-
43	5031232	Rumococha	Negative			Negative		-	-	-	-	-	-	-	-
44	5031292	Rumococha	Negative			Negative		-	-	-	-	-	-	-	-
45	5031332	Rumococha	Negative			Negative		-	-	-	-	-	-	-	-
46	5031352	Rumococha	Negative			Negative		-	-	-	-	-	-	-	-
47	5031372	Rumococha	Negative			Negative		-	-	-	-	-	-	-	-
48	5031992	Rumococha	Negative			Negative		-	-	-	-	-	-	-	-
49	5032072	Rumococha	Negative			Negative		-	-	-	-	-	-	-	-
50	5032092	Rumococha	Negative			Negative		-	-	-	-	-	-	-	-
51	5032102	Rumococha	Negative			Negative		-	-	-	-	-	-	-	-
52	5032132	Rumococha	Negative			Negative		-	-	-	-	-	-	-	-
53	5032172	Rumococha	Negative			Negative		-	-	-	-	-	-	-	-
54	5032212	Rumococha	Negative			Negative		-	-	-	-	-	-	-	-
55	5032232	Rumococha	Negative			Negative		-	-	-	-	-	-	-	-
56	5032272	Rumococha	Negative			Negative		-	-	-	-	-	-	-	-
57	5032292	Rumococha	Negative			Negative		-	-	-	-	-	-	-	-
58	5032312	Rumococha	Negative			Negative		-	-	-	-	-	-	-	-
59	5032441	Rumococha	Negative			Negative		-	-	-	-	-	-	-	-
60	5032462	Rumococha	Negative			Negative		-	-	-	-	-	-	-	-
61	5032482	Rumococha	Negative			Negative		-	-	-	-	-	-	-	-
62	5032672	Rumococha	Negative			Negative		-	-	-	-	-	-	-	-
63	5032692	Rumococha	Negative			Negative		-	-	-	-	-	-	-	-
64	5032712	Rumococha	Negative			Negative		-	-	-	-	-	-	-	-
65	5032732	Rumococha	Negative			Negative		-	-	-	-	-	-	-	-
66	5032772	Rumococha	Negative			Negative		-	-	-	-	-	-	-	-
67	5032812	Rumococha	Negative			Negative		-	-	-	-	-	-	-	-
68	5032892	Rumococha	Negative			Negative		-	-	-	-	-	-	-	-
69	5032922	Rumococha	Negative			Negative		-	-	-	-	-	-	-	-
70	5032942	Rumococha	Negative			Negative		-	-	-	-	-	-	-	-
71	5032952	Rumococha	Negative			Negative		-	-	-	-	-	-	-	-
72	5032972	Rumococha	Negative			Negative		-	-	-	-	-	-	-	-
73	5032992	Rumococha	Negative			Negative		-	-	-	-	-	-	-	-
74	5030702	Rumococha	Negative			Negative		-	-	-	-	-	-	-	-
75	5030801	Rumococha	Negative			Negative		-	-	-	-	-	-	-	-
76	5031102	Rumococha	Negative			Negative		-	-	-	-	-	-	-	-
77	5031142	Rumococha	Negative			Negative		-	-	-	-	-	-	-	-
78	5031162	Rumococha	Negative			Negative		-	-	-	-	-	-	-	-
79	5031202	Rumococha	Negative			Negative		-	-	-	-	-	-	-	-
80	5032912	Rumococha	Negative			Negative		-	-	-	-	-	-	-	-
81	5032962	Rumococha	Negative			Negative		-	-	-	-	-	-	-	-
82	5032982	Rumococha	Negative			Negative		-	-	-	-	-	-	-	-
83	5033002	Rumococha	Negative			Negative		-	-	-	-	-	-	-	-
84	5020842	Santo Tomas	Negative			Negative		-	-	-	-	-	-	-	-
85	5020832	Santo Tomas	Negative			Negative		-	-	-	-	-	-	-	-
86	5020822	Santo Tomas	Negative			Negative		-	-	-	-	-	-	-	-
87	5020812	Santo Tomas	Negative			Negative		-	-	-	-	-	-	-	-
88	5020852	Santo Tomas	Negative			Negative		-	-	-	-	-	-	-	-
89	5023052	Santo Tomas	Negative			Negative		+	-	-	-	+	-	-	-
90	5023012	Santo Tomas	Negative			Negative		+	-	-	-	+	-	-	-
91	5022932	Santo Tomas	Negative			Negative		+	-	-	-	+	-	-	-
92	5022962	Santo Tomas	Negative			Negative		-	-	-	-	+	-	-	-
93	5022972	Santo Tomas	Negative			Negative		+	-	-	-	+	-	-	-
94	5011192	Quistococha	Negative			Negative		-	-	-	-	-	-	-	-
95	5011202	Quistococha	Negative			Negative		+	-	-	-	-	-	-	-
96	5011212	Quistococha	Negative			Negative		+	-	-	-	-	-	-	-
97	5011232	Quistococha	Negative			Negative		-	-	-	-	-	-	-	-
98	5011242	Quistococha	Negative			Negative		-	-	-	-	-	-	-	-
99	5011462	Quistococha	Negative			Negative		-	-	-	-	-	-	-	-
100	5011482	Quistococha	Negative			Negative		-	-	-	-	-	-	-	-
101	5011492	Quistococha	Negative			Negative		-	-	-	-	-	-	-	-
102	5011502	Quistococha	Negative			Negative		+	-	-	-	-	-	-	-
103	5011522	Quistococha	Negative			Negative		-	-	-	-	-	-	-	-
104	9010181	Gamitanacocha	Negative			Negative		-	-	-	-	-	-	-	-
105	9011631	Gamitanacocha	Negative			Negative		-	-	-	-	-	-	-	-
106	9011921	Gamitanacocha	Negative			Negative		-	-	-	-	-	-	-	-
107	9011931	Gamitanacocha	Negative			Negative		-	-	-	-	-	-	-	-
108	9020071	Libertad	Negative			Negative		-	-	-	-	-	-	-	-
109	9020111	Libertad	Negative			Negative		-	+	-	-	-	-	-	-
110	9020141	Libertad	Negative			Negative		-	-	-	-	-	-	-	-
111	9020171	Libertad	Negative			Negative		-	-	-	-	-	-	-	-
112	9020241	Libertad	Negative			Negative		-	+	-	-	-	-	-	-
113	9020411	Libertad	Negative			Negative		-	-	-	-	-	-	-	-
114	9020421	Libertad	Negative			Negative		-	-	-	-	-	-	-	-
115	9020481	Libertad	Negative			Negative		-	-	-	-	-	-	-	-
116	9020521	Libertad	Negative			Negative		-	-	-	-	-	-	-	-
117	9020571	Libertad	Negative			Negative		-	-	-	-	-	-	-	-
118	9020731	Libertad	Negative			Negative		-	-	-	-	-	-	-	-
119	9020741	Libertad	Negative			Negative		-	-	-	-	-	-	-	-
120	9020751	Libertad	Negative			Negative		-	-	-	-	-	-	-	-
121	9020801	Libertad	Negative			Negative		+	+	-	-	-	-	-	-
122	9020811	Libertad	Negative			Negative		-	-	-	-	-	-	-	-
123	9021001	Libertad	Negative			Negative		-	-	-	-	-	-	-	-
124	9021161	Libertad	Negative			Negative		-	-	-	-	-	-	-	-
125	9021261	Libertad	Negative			Negative		-	-	-	-	-	-	-	-
126	9021401	Libertad	Negative			Negative		-	-	-	-	-	-	-	-
127	9021431	Libertad	Negative			Negative		-	-	-	-	-	-	-	-
128	9021601	Libertad	Negative			Negative		-	-	-	-	-	-	-	-
129	9021661	Libertad	Negative			Negative		-	-	-	-	-	-	-	-
130	9021731	Libertad	Negative			Negative		-	-	-	-	-	-	-	-
131	9021771	Libertad	Negative			Negative		-	-	-	-	-	-	-	-
132	9021941	Libertad	Negative			Negative		-	-	-	-	-	-	-	-
133	9030011	1 de Enero	Negative			Negative		-	+	-	-	-	-	-	-
134	9030391	1 de Enero	Negative			Negative		-	-	-	-	-	-	-	-
135	9030901	1 de Enero	Negative			Negative		-	-	-	-	-	-	-	-
136	9030911	1 de Enero	Negative			Negative		-	-	-	-	-	-	-	-
137	9040031	Salvador	Negative			Negative		-	-	-	-	-	-	-	-
138	9041981	Salvador	Negative			Negative		-	-	-	-	-	-	-	-
139	9043191	Salvador	Negative			Negative		-	-	-	-	-	-	-	-
140	9050511	Lago Yuracyacu	Negative			Negative		-	-	-	-	-	-	-	-
141	9050531	Lago Yuracyacu	Negative			Negative		-	-	-	-	-	-	-	-
142	9060731	Puerto Alegre	Negative			Negative		-	-	-	-	-	-	-	-
143	9061641	Puerto Alegre	Negative			Negative		-	-	-	-	-	-	-	-
144	9061671	Puerto Alegre	Negative			Negative		-	-	-	-	-	-	-	-
145	9070031	Urcomiraño	Negative			Negative		-	-	-	-	-	-	-	-
146	9070391	Urcomiraño	Negative			Negative		-	-	-	-	-	-	-	-
147	9071401	Urcomiraño	Negative			Negative		-	-	-	-	-	-	-	-
148	9071631	Urcomiraño	Negative			Negative		-	-	-	-	-	-	-	-
149	9071641	Urcomiraño	Negative			Negative		-	-	-	-	-	-	-	-
150	9071861	Urcomiraño	Negative			Negative		-	-	-	-	-	-	-	-
151	9072011	Urcomiraño	Negative			Negative		-	-	-	-	-	-	-	-
152	9072021	Urcomiraño	Negative			Negative		-	-	-	-	-	-	-	-
153	9072041	Urcomiraño	Negative			Negative		-	-	-	-	-	-	-	-
154	9010031	Gamitanacocha	Negative			Negative		-	-	-	-	-	-	-	-
155	9010051	Gamitanacocha	Negative			Negative		-	-	-	-	-	-	-	-
156	9010091	Gamitanacocha	Negative			Negative		-	-	-	-	-	-	-	-
157	9010171	Gamitanacocha	Negative			Negative		-	-	-	-	-	-	-	-
158	9010191	Gamitanacocha	Negative			Negative		-	-	-	-	-	-	-	-
159	9010201	Gamitanacocha	Negative			Negative		-	-	-	-	-	-	-	-
160	9010221	Gamitanacocha	Negative			Negative		-	-	-	-	-	-	-	-
161	9010241	Gamitanacocha	Negative			Negative		-	-	-	-	-	-	-	-
162	9011621	Gamitanacocha	Negative			Negative		-	-	-	-	-	-	-	-
163	9011641	Gamitanacocha	Negative			Negative		-	-	-	-	-	-	-	-
164	9011811	Gamitanacocha	Negative			Negative		-	-	-	-	-	-	-	-
165	9011831	Gamitanacocha	Negative			Negative		-	-	-	-	-	-	-	-
166	9011861	Gamitanacocha	Negative			Negative		-	-	-	-	-	-	-	-
167	9011901	Gamitanacocha	Negative			Negative		-	-	-	-	-	-	-	-
168	9011941	Gamitanacocha	Negative			Negative		-	-	-	-	-	-	-	-
169	9011951	Gamitanacocha	Negative			Negative		-	-	-	-	-	-	-	-
170	9020021	Libertad	Negative			Negative		-	-	-	-	-	-	-	-
171	9020041	Libertad	Negative			Negative		-	-	-	-	-	-	-	-
172	9020091	Libertad	Negative			Negative		-	-	-	-	-	-	-	-
173	9020101	Libertad	Negative			Negative		-	-	-	-	-	-	-	-
174	9020131	Libertad	Negative			Negative		-	-	-	-	-	-	-	-
175	9020151	Libertad	Negative			Negative		-	-	-	-	-	-	-	-
176	9020161	Libertad	Negative			Negative		-	-	-	-	-	-	-	-
177	9020191	Libertad	Negative			Negative		-	-	-	-	-	-	-	-
178	9020201	Libertad	Negative			Negative		-	-	-	-	-	-	-	-
179	9020221	Libertad	Negative			Negative		-	-	-	-	-	-	-	-
180	9020231	Libertad	Negative			Negative		-	-	-	-	-	-	-	-
181	9020261	Libertad	Negative			Negative		-	-	-	-	-	-	-	-
182	9020291	Libertad	Negative			Negative		-	-	-	-	-	-	-	-
183	9020331	Libertad	Negative			Negative		-	-	-	-	-	-	-	-
